# Supplementary material for: High-Frequency Generation of Homozygous/Biallelic Mutants via CRISPR/Cas9 Driven by AtKu70/80 Promoters
Source: Int J Mol Sci. 2025 Sep 18;26(18):9094. doi: 10.3390/ijms26189094 (PMC12469801; doi:10.3390/ijms26189094)
Supplement: Supplementary file 1 [file ijms-26-09094-s001.zip]

Archive with 1 entries (1 files):
- ijms-3770480-supplementary.pdf
